# Supplementary material for: Effect of Hyaluronan in Collagen Biomaterials on Human Macrophages and Fibroblasts In Vitro
Source: J Funct Biomater. 2025 May 8;16(5):167. doi: 10.3390/jfb16050167 (PMC12112233; doi:10.3390/jfb16050167)
Supplement: Supplementary file 1 [file jfb-16-00167-s001.zip]

Archive with 1 entries (1 files):
- jfb-3576587-supplementary.pdf
